# Supplementary material for: ‘Standardized patients’ in teaching the communication skill of history-taking to four-year foreign medical undergraduates in the department of obstetrics and gynaecology
Source: BMC Med Educ. 2019 Apr 15;19:108. doi: 10.1186/s12909-019-1541-y (PMC6466762; doi:10.1186/s12909-019-1541-y)
Supplement: Supplementary file 2 — Raw data. (XLSX 18 kb) [file 12909_2019_1541_MOESM2_ESM.xlsx]

## Sheet: Sheet1
No.of the students	Group	Total-Obstetrics	Total-Reproductive	Total-Gynecology	Chief complaint-Obstetrics	Chief complaint-Reproductive	Chief complaint-Gynecology	Present history-Obstetrics	Present history-Reproductive	Present history-Gynecology	Past history-Obstetrics	Past history-Reproductive	Past history-Gynecology	personal history-Obstetrics	personal history-Reproductive	personal history-Gynecology	menstrual-Obstetrics	menstrual-Reproductive	menstrual-Gynecology	family history-Obstetrics	family history-Reproductive	family history-Gynecology
2012521620002	1	107	121	113	5	6	4	27	34	32	13	17	12	13	16	18	38	36	39	11	12	8
2012521620004	1	99	120	119	6	6	4	27	34	25	11	18	18	11	12	18	36	38	42	8	12	12
2012521620005	1	98	114	90	5	6	4	25	34	26	15	18	12	12	12	12	33	32	28	8	12	8
2012521620006	1	102	117	85	6	6	4	30	37	26	11	18	12	11	12	12	36	32	26	8	12	5
2012521620007	1	110	115	120	6	6	4	29	35	26	15	16	18	13	12	18	38	34	42	9	12	12
2012521620008	1	104	115	120	5	6	4	27	35	26	15	16	18	13	12	18	36	34	42	8	12	12
2012521620011	1	115	125	114	6	5	4	32	36	28	17	18	15	11	16	13	40	38	42	9	12	12
2012521620012	1	104	91	120	5	6	4	26	36	26	15	18	18	13	12	18	36	19	42	9	0	12
2012521620014	1	98	114	124	6	3	4	27	37	30	13	18	18	9	12	18	35	32	42	8	12	12
2012521620015	1	102	120	100	6	6	4	26	34	26	13	18	12	14	12	18	35	38	32	8	12	8
2012521620016	1	102	117	120	5	6	4	26	39	26	15	16	18	13	12	18	34	32	42	9	12	12
2012521620017	1	101	120	119	5	6	4	26	34	26	15	18	18	13	14	18	34	36	41	8	12	12
2012521620018	1	102	119	83	6	6	4	29	37	25	13	16	6	14	12	12	32	36	28	8	12	8
2012521620019	1	103	111	120	6	6	4	28	33	26	12	16	18	12	12	18	36	32	42	9	12	12
2012521620020	1	94	117	109	6	6	4	24	33	26	15	18	18	13	12	18	25	36	31	11	12	12
2012521620021	1	103	119	120	5	6	4	27	35	26	12	18	18	13	13	18	37	36	42	9	11	12
2012521620022	1	91	102	120	6	6	4	24	34	26	16	14	18	11	8	18	26	28	42	8	12	12
2012521620023	1	92	99	117	6	6	4	24	31	26	11	16	15	12	8	18	31	26	42	8	12	12
2012521620025	1	92	94	113	6	6	4	24	30	39	11	14	12	12	8	18	31	24	28	8	12	12
2012521620026	1	89	102	120	4	6	4	24	32	26	15	14	18	9	8	18	31	30	42	6	12	12
2012521620027	1	101	96	120	6	4	4	27	28	26	16	16	18	21	8	18	23	28	42	8	12	12
2012521620028	1	107	96	120	6	4	4	28	32	26	17	14	18	9	8	18	41	26	42	6	12	12
2012521620029	1	99	81	120	4	4	4	23	28	26	17	14	18	12	7	18	35	24	42	8	4	12
2012521620030	1	93	99	120	6	6	4	24	29	26	16	16	18	14	6	18	25	30	42	8	12	12
2012521620031	1	94	96	120	6	6	4	21	32	26	17	14	18	12	6	18	30	26	42	8	12	12
2012521620032	1	92	97	120	6	6	4	21	29	26	17	14	18	12	6	18	29	30	42	7	12	12
2012521620033	1	118	100	120	6	6	4	30	30	26	17	14	18	16	8	18	37	30	42	12	12	12
2012521620034	1	109	94	122	6	4	4	24	29	28	15	13	18	14	8	18	39	28	42	11	12	12
2012521620035	1	114	102	120	6	6	4	34	29	26	17	16	18	9	11	18	39	28	42	9	12	12
2012521620036	1	84	100	122	4	6	4	19	28	28	10	15	18	12	11	18	33	28	42	6	12	12
2012521620039	1	93	98	118	4	6	4	21	28	26	16	14	16	12	8	18	33	30	42	7	12	12
2012521620042	1	97	96	118	6	6	4	27	30	26	16	14	16	15	6	18	25	28	42	8	12	12
2012521620043	2	102	113	120	6	6	4	23	31	26	15	18	18	15	14	18	35	32	42	8	12	12
2012521620045	2	121	125	120	6	6	4	28	35	26	18	18	18	17	18	18	40	36	42	12	12	12
2012521620046	2	90	118	120	4	6	4	22	33	26	9	16	18	13	17	18	34	34	42	8	12	12
2012521620048	2	128	129	120	6	6	4	34	39	26	18	18	18	17	18	18	41	36	42	12	12	12
2012521620049	2	104	121	120	5	6	4	24	34	26	13	18	18	15	17	18	36	34	42	11	12	12
2012521620052	2	110	111	118	6	4	4	28	31	26	18	18	16	10	14	18	36	32	42	12	12	12
2012521620053	2	106	111	117	6	6	4	26	32	26	17	16	15	14	12	18	33	33	42	10	12	12
2012521620054	2	105	115	120	6	6	4	25	33	26	16	18	18	14	12	18	36	34	42	8	12	12
2012521620055	2	121	111	120	6	5	4	39	31	26	17	17	18	12	16	18	35	30	42	12	12	12
2012521620056	2	117	105	120	6	5	4	27	30	26	18	14	18	14	15	18	40	29	42	12	12	12
2012521620057	2	107	110	120	6	5	4	27	28	26	15	18	18	11	13	18	38	34	42	10	12	12
2012521620058	2	117	114	120	6	6	4	27	32	26	18	14	18	14	14	18	40	36	42	12	12	12
2012521620059	2	111	113	117	6	5	4	31	33	26	15	18	15	13	13	18	35	32	42	11	12	12
2012521620061	2	117	104	118	6	6	4	37	24	26	16	18	16	13	14	18	35	30	42	10	12	12
2012521620062	2	99	122	120	6	6	4	18	38	26	14	18	18	15	14	18	35	34	42	11	12	12
2012521620063	2	108	118	120	6	4	4	27	35	26	16	18	18	15	15	18	34	34	42	10	12	12
2012521620064	2	105	119	120	6	6	4	26	34	26	13	18	18	15	15	18	37	34	42	8	12	12
2012521620065	2	106	116	120	6	6	4	26	36	26	15	16	18	15	12	18	36	34	42	8	12	12
2012521620066	2	77	102	120	6	4	4	23	22	26	13	14	18	11	16	18	17	34	42	7	12	12
2012521620067	2	116	115	120	6	6	4	30	33	26	17	18	18	16	12	18	39	34	42	8	12	12
2012521620068	2	122	125	120	6	6	4	31	37	26	18	18	18	16	16	18	40	36	42	11	12	12
2012521620070	2	106	116	120	2	6	4	26	34	26	17	18	18	16	12	18	35	34	42	10	12	12
2012521620072	2	102	119	120	2	6	4	25	35	26	17	18	18	14	14	18	36	34	42	8	12	12
2012521620073	2	99	117	122	4	6	4	23	35	28	14	18	18	13	10	18	36	36	42	9	12	12
2012521620074	2	81	120	125	6	6	4	26	35	37	13	18	12	11	15	18	18	34	42	7	12	12
2012521620075	2	107	110	120	6	4	4	23	24	26	15	18	18	14	14	18	38	38	42	11	12	12
2012521620076	2	98	111	120	2	6	4	23	32	26	15	18	18	11	12	18	37	31	42	10	12	12
2012521620077	2	104	113	120	6	6	4	25	35	26	14	18	18	13	6	18	37	36	42	9	12	12
2012521620078	2	107	120	120	6	6	4	30	36	26	14	18	18	12	14	18	37	34	42	8	12	12
2012521620079	2	81	110	124	3	3	4	22	33	30	13	18	18	11	12	18	25	32	42	7	12	12
2012521620081	2	109	110	120	6	6	4	28	34	26	15	16	18	13	14	18	37	28	42	10	12	12
2012521620082	3	94	104	120	6	4	4	24	27	26	14	17	18	13	13	18	30	36	42	7	7	12
2012521620083	3	84	88	120	5	6	4	19	22	26	16	12	18	11	12	18	25	28	42	8	8	12
2012521620084	3	112	105	120	5	5	4	32	32	26	17	16	18	16	8	18	33	32	42	9	12	12
2012521620085	3	102	94	120	6	6	4	26	26	26	15	13	18	13	13	18	35	28	42	7	8	12
2012521620089	3	91	102	120	5	6	4	20	31	26	13	14	18	13	9	18	32	30	42	8	12	12
2012521620090	3	99	100	120	6	6	4	26	28	26	15	18	18	13	8	18	33	30	42	6	10	12
2012521620091	3	110	115	117	6	6	4	29	31	26	17	18	18	17	18	18	32	30	39	9	12	12
2012521620092	3	100	97	120	6	6	4	27	33	26	16	12	18	13	8	18	29	30	42	9	8	12
2012521620093	3	81	95	120	6	5	4	23	33	26	12	11	18	12	8	18	22	30	42	6	8	12
2012521620095	3	113	108	120	6	6	4	32	35	26	17	15	18	16	8	18	34	32	42	8	12	12
2012521620096	3	97	94	120	6	5	4	27	31	26	17	12	18	13	8	18	26	30	42	8	8	12
2012521620097	3	99	102	120	6	6	4	24	30	26	17	11	18	14	13	18	30	30	42	8	12	12
2012521620098	3	94	93	120	5	5	4	27	31	26	15	11	18	12	8	18	29	30	42	6	8	12
2012521620099	3	101	95	120	6	6	4	27	27	26	17	13	18	13	7	18	31	30	42	7	12	12
2012521620100	3	95	93	120	6	4	4	29	26	26	11	15	18	12	10	18	29	30	42	8	8	12
2012521620101	3	94	90	120	6	5	4	26	25	26	16	12	18	13	8	18	26	32	42	7	8	12
2012521620102	3	94	114	120	6	5	4	26	33	26	9	18	18	8	11	18	35	35	42	10	12	12
2012521620103	3	87	109	120	6	5	4	13	30	26	10	15	18	12	14	18	34	33	42	12	12	12
2012521620104	3	112	114	120	6	5	4	30	31	26	14	16	18	14	15	18	38	35	42	10	12	12
2012521620106	3	96	112	120	6	5	4	23	30	26	11	16	18	14	16	18	34	33	42	8	12	12
2012521620107	3	114	105	120	6	4	4	33	34	26	17	16	18	12	10	18	42	29	42	4	12	12
2012521620108	3	110	116	120	6	5	4	30	34	26	17	16	18	14	16	18	34	33	42	9	12	12
2012521620109	3	94	112	120	6	5	4	22	34	26	11	14	18	11	12	18	34	35	42	10	12	12
2012521620110	3	91	116	120	6	5	4	22	32	26	7	17	18	14	15	18	31	35	42	11	12	12
2012521620111	3	114	112	120	5	6	4	34	29	26	17	18	18	15	14	18	34	33	42	9	12	12
2012521620112	3	68	94	90	5	6	4	20	31	26	8	13	12	6	6	12	21	27	28	8	11	8
2012521620114	3	108	114	120	6	6	4	26	34	26	15	16	18	14	12	18	37	34	42	10	12	12
2012521620115	3	93	109	120	5	5	4	26	33	26	13	18	18	13	12	18	30	29	42	6	12	12
2012521620116	3	102	98	120	4	5	4	21	24	26	15	12	18	12	14	18	38	31	42	12	12	12
2011-5928	3	99	104	120	5	5	4	23	30	26	12	16	18	14	8	18	35	33	42	10	12	12
2011-5956	3	80	108	120	4	5	4	20	31	26	11	16	18	10	14	18	27	30	42	8	12	12
